# Supplementary material for: Mechanistic Non-Response After Psychotherapy for Anxiety Disorders: A Maintenance-Mechanism-Based Clinical Taxonomy
Source: J Clin Med. 2026 May 29;15(11):4223. doi: 10.3390/jcm15114223 (PMC13257802; doi:10.3390/jcm15114223)
Supplement: Supplementary file 1 [file jcm-15-04223-s001.zip]

Archive with 1 entries (1 files):
- jcm-4337986-supplementary.pdf
